# Supplementary material for: Fusarium oxysporum Triggers Tissue-Specific Transcriptional Reprogramming in Arabidopsis thaliana
Source: PLoS One. 2015 Apr 7;10(4):e0121902. doi: 10.1371/journal.pone.0121902 (PMC4388846; doi:10.1371/journal.pone.0121902)
Supplement: S1 File — Table A, Novel F. oxysporum-regulated genes identified in 2 week old seedlings [16] and their regulation in this study. Table B, Genes regulated by F. oxysporum in the roots of A. thaliana soil-grown plants at 2 dpi [17] and their regulation in this study. Table C, Results of gene ontology (GO) singular enrichment analysis (SEA comparing the top five most highly overrepresented functional gene ontology categories between tissues for each timepoint. Table D, The ten most strongly induced or repressed genes in the roots at 1 dpi. Highlighted values indicate a fold change >2. Table E, The ten most strongly induced or repressed genes in the roots at 6 dpi. Highlighted values indicate a fold change >2. Table F, Photosynthesis associated genes differentially regulated by F. oxysporum. Highlighted values indicate a fold change >2. Table G, The ten most strongly induced or repressed genes in the leaves at 1dpi. Highlighted values indicate a fold change >2. Table H, The ten most strongly induced or repressed genes in the leaves at 6dpi. Highlighted values indicate a fold change >2. Table I, SMALL AUXIN UPREGULATED (SAUR) and SAUR-like genes regulated > 2 fold by F. oxysporum. Highlighted values indicate a fold change >2. (XLSX) [file pone.0121902.s003.xlsx]

## Sheet: Table A
ID	Gene name or description	Zhu et al., 2012		This study
		F1/M1	F6/M6	F1/M1		F6/M6
		Whole seedlings		Roots	Leaf	Root	Leaf
AT1G21250	WAK1	1.55	5.11*	-	-	-	1.65317
AT1G21240	WAK3	1.89	21.03*	-	-	-	-
AT1G79680	WAKL10	7.79*	10.05*	-	-	11.4313	6.67912
AT1G65790	Receptor kinase 1	1.54	8.32*	-	0.67202	-	1.65352
AT3G59700	Lectin-receptor kinase	3.01*	4.36*	-	-	-	1.71506
AT4G13920	Receptor like protein 50	2.04	10.89*	-	-	-	-
AT5G01540	Lectin receptor kinase a4.1	2.80*	5.24*	-	-	-	-
AT5G60900	Receptor-like protein kinase 1	2.10*	7.93*	-	-	-	1.94007
AT2G35930	Plant U-box 23	2.93*	2.34*	-	0.687309	2.11058	1.65519
AT3G02840	ARM repeat superfamily protein	11.68*	2.59*	-	-	-	0.673976
AT5G09800	ARM repeat superfamily protein	2.65	4.79*	-	-	-	1.64195
AT5G67340	ARM repeat superfamily protein	3.28*	6.86*	-	-	1.94984	1.68905
AT1G57630	TIR class	5.16*	8.49*	-	2.72601	2.77857	1.76066
AT3G04220	TIR-NBS-LRR class	5.31*	8.10*	-	-	1.63595	3.01104
AT4G11170	TIR-NBS-LRR class	21.23*	17.36*	0.566397	-	1.59885	1.84865
AT1G64160	Ddirigent-like	132.70*	15.09*	-	-	10.2489	3.45203
AT4G19230	CYP707A1	3.62*	8.99*	-	2.3511	1.99123	1.59411
AT2G24180	CYP71B6	3.69*	4.85*	-	-	1.32769	1.37958
AT4G31950	CYP82C3	30.38	42.85*	-	-	-	-
AT4G37430	CYP91A2	1.39	8.91*	-	-	2.63378	2.48905
AT5G52320	CYP96A4	1.72	5.84*	-	1.43892	-	11.6179
AT5G64810	WRKY51	6.37*	6.91*	-	-	2.12612	1.88115
AT3G01970	WRKY45	4.67*	5.54*	-	-	2.85405	1.69516
AT1G66600	WRKY63	8.49*	7.78*	-	-	0.575952	2.95698
AT5G13080	WRKY75	4.60*	4.10*	-	-	5.83255	4.90382
AT3G23250	MYB15	18.20*	3.21*	-	-	1.5038	3.0639
AT1G48000	MYB112	2.12	73.08*	1.95738	2.88305	-	2.83967
AT1G66370	MYB113		*	-	-	induced	12.0853
AT2G31230	ATERF15/ERF#093	2.34	12.41*	-	-	2.71967	2.86407
AT3G56970	AtbHLH038	4.62*	116.35*	-	0.331317	-	-
AT3G56980	AtbHLH039	3.48*	19.42*	-	0.336824	1.74231	4.45616
AT5G04150	AtbHLH101	1.58	71.50*	-	0.269002	-	-
AT4G34590	AtbZIP11,ATB2	1.59	5.64*	1.39898	1.85242	2.15667	4.28118
AT5G49300	GATA-16	1.49	9.72*	-	-	0.622127	-
AT1G02220	ANAC003	3.55*	7.50*	-	-	1.44673	1.47029
AT2G43000	ANAC042	15.00*	9.33*	2.75303	-	-	1.88431
AT3G10040	Sequence-specific DNA binding transcription factor	7.25*	6.10*	0.549243	-	1.66205	-

## Sheet: Table B
ID	Gene name or description	Chen et al., 2014	This study
		F2/M2	F1/M1		F6/M6
		Roots	Roots	Leaf	Root	Leaf
AT5G17220	GLUTATHIONE S-TRANSFERASE 12 (GST12)	0.24	12.5837	-	-	2.27398
AT3G22120	Cell wall-plasma membrane linker protein homolog	0.25	-	-	-	-
AT1G29930	CHLOROPHYLL A/B BINDING PROTEIN 1 (CAB1)	0.28	2.70761	-	0.579576	-
AT5G48485	DEFECTIVE IN INDUCED RESISTANCE 1 (DIR1)	0.3	-	-	-	0.717885
AT1G60590	Pectin lyase-like protein	0.31	-	-	-	0.630247
AT5G25980	THIOGLUCOSIDE GLUCOHYDROLASE 2 (TGG2)	0.36	-	-	-	1.94272
AT3G16770	ETHYLENE RESPONSE FACTOR 72 (ERF72)	0.4	-	-	-	-
AT3G50440	METHYL ESTERASE 10 (MES10)	0.4	-	-	-	1.36252
AT5G26000	THIOGLUCOSIDE GLUCOHYDROLASE 1 (TGG1)	0.4	1.42006	-	0.397815	-
AT5G13930	CHALCONE SYNTHASE (CHS)	0.4	-	-	-	1.52369
AT5G46110	ACCLIMATION OF PHOTOSYNTHESIS TO ENVIRONMENT 2(APE2)	0.42	2.68406	-	0.579037	0.645613
AT1G61190	Response to auxin stimulus	0.44	-	-	-	-
AT3G26650	GLYCERALDEHYDE 3-PHOSPHATE DEHYDROGENASE A SUBUNIT (GAPA)	0.48	2.95398	-	-	0.632734
AT1G29490	SAUR-like auxin-responsive protein	0.48	-	-	-	-
AT5G62630	HIPL2 protein precursor	0.49	-	-	0.158668	0.510522
AT3G55970	JASMONATE-REGULATED GENE 21 (JRG21)	2.66	2.4527	-	92.9455	9.4122
AT4G22610	Lipid transport protein	2.14	2.08197	-	16.1353	-
AT1G30135	JASMONATE ZIM DOMAIN PROTEIN 8 (JAZ8)	1.58	-	-	-	9.04462
AT3G62760	GLUTATHIONE S–TRANSFERASE 13 (GST13)	1.55	-	-	-	-
AT2G38240	Oxidoreductase	1.79	1.99392	-	34.0883	2.96272
AT5G19110	Eukaryotic aspartyl protease protein	1.73	-	-	46.0688	16.246
AT2G26370	ML domain-containing protein	1.7	-	-	45.1734	-
AT1G61080	Proline-rich family protein	1.66	-	-	-	-
AT3G44870	S-adenosyl-L-methionine-dependent methyltransferase	1.66	-	-	5.77976	1.46056
AT3G30740	Ribosomal Protein	1.59	-	-	-	-
AT1G04270	CYTOSOLIC RIBOSOMAL PROTEIN S15 (RPS15)	1.58	-	-	-	-
AT1G21528	unknown protein	1.56	-	-	8.60209	-
AT1G13510	unknown protein	1.55	-	-	-	-
AT2G36080	DNA-binding protein	1.55	-	-	-	1.35098
AT5G26070	Hydroxyproline-rich glycoprotein	1.54	-	-	-	-
AT2G27710	60S acidic ribosomal protein P2	1.54	-	-	-	-
AT2G39460	RNA binding/structural constituent of ribosome	1.5	-	-	-	-

## Sheet: Table C
Roots	Both tissues	Shoots
F1/M1 repressed
Response to heat	Circadian rhythm	Response to stimulus
Response to temperature stimulus	Rhythmic process	Response to stress
Response to stress		Response to organic substance
Response to stimulus		Response to chemical stimulus
Response to abiotic stimulus		Response to endogenous stimulus
F1/M1 induced
Photosynthesis	Response to chemical stimulus	Response to stimulus
Response to stimulus	Response to organic substance	Response to chemical stimulus
Response to stress	Response to endogenous stimulus	Response to abiotic stimulus
Photosynthesis, light reaction	Response to stimulus	Aromatic compound biosynthetic process
Secondary metabolic process	Response to abscisic acid stimulus	Response to stress
F6/M6 repressed
Regulation of biosynthetic process	Response to hormone stimulus	Photosynthesis
Regulation of cellular biosynthetic process	Response to auxin stimulus	Post-embryonic development
Regulation of transcription	Response to endogenous stimulus	Photosynthesis, light reaction
Regulation of primary metabolic process	Response to organic substance	Cellular nitrogen compound metabolic process
Regulation of nucleobase, nucleoside, nucleotide and nucleic acid metabolic process	Response to light stimulus	Response to light stimulus		4021
F6/M6 induced				890
Response to stimulus	Response to stimulus	Response to stimulus
Response to stress	Response to stress	Response to stress
Lipid localization	Response to chemical stimulus	Response to chemical stimulus
Response to oxidative stress	Response to wounding	Response to biotic stimulus
Secondary metabolic process	Secondary metabolic process	Response to organic substance

## Sheet: Table D 1dpi roots
TAIR10	Name	F1/M1		F6/M6
		Roots	Leaves	Roots	Leaves
AT2G41080	Tetratricopeptide repeat (TPR)-like superfamily	30.2903	0.535814	-	0.251578
AT2G39030	N-ACETYLTRANSFERASE ACTIVITY 1 (NATA1)	25.1486	-	-	-
AT4G17788	miRNA160b targeting ARF10, ARF16, ARF17	24.2363	-	0.79	55.0474
AT5G42800	DIHYDROFLAVONOL 4-REDUCTASE (DFR)	15.862	-	-	-
AT5G17220	GSTF12 / TRANSPARENT TESTA 19	12.5837	2.47912	-	2.27398
AT3G30720	QUA-QUINE STARCH (QQS)	11.1731	1.92324	-	-
AT4G01985	Unknown	11.0756	8.98036	2.44	9.29054
AT3G04184	Unknown	9.22768	-	-	-
AT5G28520	Mannose-binding lectin	8.82924	-	4.5	-
AT5G15960	KIN1	8.25611	4.9	0.73	-
AT5G63595	FLAVONOL SYNTHASE 4 (FLS4)	0	-	1.56	-
AT3G62600	ERDJ3B	0.0597388	-	-	-
AT1G03220	Eukaryotic aspartyl protease family protein	0.0787202	-	2.03	-
AT1G79245	Pseudogene	0.0833797	-	-	2.21249
AT4G23400	PLASMA MEMBRANE INTRINSIC PROTEIN	0.0916891	-	-	0.749951
AT1G49860	GLUTATHIONE S-TRANSFERASE 14	0.0941586	-	-	-
AT2G28570	Unknown	0.0980538	-	1.34	-
AT1G72150	PATELLIN 1 (PATL1)	0.100267	-	0.46	0.523788
AT5G13010	embryo defective 3011 (EMB3011)	0.11825	-	-	-
AT5G35210	PHD TYPE TRANSCRIPTION FACTOR WITH TRANSMEMBRANE DOMAINS	0.129881	-	-	-

## Sheet: Table E 6 dpi roots
Locus	Description	F1/M1		F6/M6
		Roots	Leaves	Roots	Leaves
AT2G24850	TAT3	1.90076	3.53685	485.747	5.50039
AT4G15100	serine carboxypeptidase-like 30	-	-	97.343	16.5109
AT3G55970	jasmonate-regulated gene 21 (JRG21)	2.4527	-	92.9455	9.4122
AT4G37710	VQ motif-containing protein 29	-	-	91.2529	-
AT1G43640	TUBBY LIKE PROTEIN 5 (TLP5)	-	-	73.0532	-
AT5G13220	JAZ10	2.11788	3.18638	72.4645	15.2322
AT3G61400	1-aminocyclopropane-1-carboxylate oxidase-like	-	-	57.7751	-
AT1G32970	Subtilisin-like serine endopeptidase family protein	-	-	57.0889	-
AT1G52100	Mannose-binding lectin	-	-	56.5428	1.82949
AT5G35940	Mannose-binding lectin	-	-	56.4294	-
AT4G02680	ETO1-LIKE 1 (EOL1)	-	-	0.0241368	-
AT3G50500	SNF1-RELATED PROTEIN KINASE 2.2 (SNRK2.2)	-	0.653192	0.0437765	-
AT3G12630	STRESS ASSOCIATED PROTEIN 5 (SAP5)	-	-	0.0742282	-
AT1G22190	RAP2.4, DREB TF	-	-	0.0783432	0.40922
AT3G18035	A linker histone like protein (HON4)	-	0.668467	0.0806026	0.595556
AT5G64840	ATP-BINDING CASSETTE F5 (ABCF5)	-	-	0.0823793	0.723058
AT2G28450	zinc finger (CCCH-type) family protein; FUNCTIONS IN: zinc ion binding, RNA methyltransferase activity, nucleic acid binding; INVOLVED IN: acetate biosynthetic process from carbon monoxide, methanol oxidation, RNA processing; LOCATED IN: cellular_component unknown; EXPRESSED IN: 22 plant structures; EXPRESSED DURING: 13 growth stages; CONTAINS InterPro DOMAIN/s: Zinc finger, CCCH-type (InterPro:I…	-	-	0.084597	0.687164
AT5G53160	REGULATORY COMPONENTS OF ABA RECEPTOR 3 (RCAR3), PYR1-LIKE 8 (PYL8)	-	0.562987	0.0974644	0.52736
AT1G08970	NUCLEAR FACTOR Y, SUBUNIT C9	-	0.725097	0.100873	0.729189
AT1G26850	S-adenosyl-L-methionine-dependent methyltransferases superfamily protein; LOCATED IN: Golgi apparatus, membrane; EXPRESSED IN: 25 plant structures; EXPRESSED DURING: 15 growth stages; CONTAINS InterPro DOMAIN/s: Protein of unknown function DUF248, methyltransferase putative (InterPro:IPR004159); BEST Arabidopsis thaliana protein match is: S-adenosyl-L-methionine-dependent methyltransferases super…	-	-	0.101852	-
AT5G51200	DUF3414/ EMBRYO DEFECTIVE 3142	-	-	0.104879	-

## Sheet: Table F photosyn
TAIR	Description	Roots		Shoots
		F1/M1	F6/M6	F1/M1	F6/M6
AT1G29930	Subunit of light-harvesting complex II (LHCII),which absorbs light and transfers energy to the photosynthetic reaction center. protein_coding CHLOROPHYLL A/B BINDING PROTEIN 1 (CAB1) CHLOROPHYLL A/B BINDING PROTEIN 1 (CAB1); (AB140);CELLULOSE SYNTHASE LIKE C8 (CLSC8);LIGHT-HARVESTING CHLOROPHYLL A/B-PROTEIN 1.3 (LHCB1.3);CHLOROPHYLL A/B PROTEIN 140 (CAB140)	2.70761	0.579576	-	-
AT1G29910	member of Chlorophyll a/b-binding protein family protein_coding CHLOROPHYLL A/B BINDING PROTEIN 3 (CAB3) CHLOROPHYLL A/B BINDING PROTEIN 3 (CAB3);CELLULOSE SYNTHASE LIKE B3 (CSLB3);LIGHT HARVESTING CHLOROPHYLL A/B BINDING PROTEIN 1.2 (LHCB1.2); (AB180)	2.23024	-	-	-
AT1G31330	Encodes subunit F of photosystem I. protein_coding PHOTOSYSTEM I SUBUNIT F (PSAF) PHOTOSYSTEM I SUBUNIT F (PSAF)	2.53735	-	-	0.54405
AT4G04640	One of two genes (with ATPC2) encoding the gamma subunit of Arabidopsis chloroplast ATP synthase. protein_coding (ATPC1) (ATPC1)	2.10588	0.702638	-	0.628853
AT1G06680	Encodes a 23 kD extrinsic protein that is part of photosystem II and participates in the regulation of oxygen evolution. Phosphorylation of this protein is dependent on calcium. protein_coding PHOTOSYSTEM II SUBUNIT P-1 (PSBP-1) PHOTOSYSTEM II SUBUNIT P-1 (PSBP-1);OXYGEN EVOLVING COMPLEX SUBUNIT 23 KDA (OE23);PHOTOSYSTEM II SUBUNIT P (PSII-P);OXYGEN-EVOLVING ENHANCER PROTEIN 2 (OEE2)	2.06989	0.486567	-	0.552192		20
AT3G61470	Encodes a component of the light harvesting antenna complex of photosystem I. protein_coding PHOTOSYSTEM I LIGHT HARVESTING COMPLEX GENE 2 (LHCA2) PHOTOSYSTEM I LIGHT HARVESTING COMPLEX GENE 2 (LHCA2)	2.3956	-	-	0.653276
AT4G12800	Encodes subunit L of photosystem I reaction center. protein_coding PHOTOSYSTEM I SUBUNIT L (PSAL) PHOTOSYSTEM I SUBUNIT L (PSAL)	2.40889	-	-	0.661752
AT1G52230	Phosphorylation of this protein is dependent on calcium. protein_coding PHOTOSYSTEM I SUBUNIT H2 (PSAH2) PHOTOSYSTEM I SUBUNIT H2 (PSAH2);PHOTOSYSTEM I SUBUNIT H-2 (PSAH-2); (PSI-H)	2.04842	-	-	0.636697
AT2G05100	Lhcb2.1 protein encoding a subunit of the light harvesting complex II. Member of a gene family with high degree of sequence similarity. Initially LHCB2.3 was considered as a separate gene but appears to be an allele of LHCB2.1. protein_coding PHOTOSYSTEM II LIGHT HARVESTING COMPLEX GENE 2.1 (LHCB2.1) LIGHT-HARVESTING CHLOROPHYLL B-BINDING 2 (LHCB2);PHOTOSYSTEM II LIGHT HARVESTING COMPLEX GENE 2.1…	3.64579	0.522913	-	0.628948
AT1G08380	Encodes subunit O of photosystem I. protein_coding PHOTOSYSTEM I SUBUNIT O (PSAO) PHOTOSYSTEM I SUBUNIT O (PSAO)	2.48322	-	-	0.583965
AT5G66570	Encodes a protein which is an extrinsic subunit of photosystem II and which has been proposed to play a central role in stabilization of the catalytic manganese cluster. In <i>Arabidopsis thaliana</i> the PsbO proteins are encoded by two genes: <i>psbO1</i> and <i>psbO2</i>. PsbO1 is the major isoform in the wild-type. protein_coding PS II OXYGEN-EVOLVING COMPLEX 1 (PSBO1) PS II OXYGEN-EVOLVING C…	2.03225	0.583192	-	0.61521
AT1G79040	Encodes for the 10 kDa PsbR subunit of photosystem II (PSII). This subunit appears to be involved in the stable assembly of PSII, particularly that of the oxygen-evolving complex subunit PsbP. Mutants defective in this gene have reduced amounts of subunits PsbP and PsbQ in PSII. In turn, assembly of PsbR is dependent on the presence of PsbJ. protein_coding PHOTOSYSTEM II SUBUNIT R (PSBR) PHOTOSYS…	2.21377	-	-	0.711955
AT1G67740	PsbY precursor (psbY) mRNA. This single nuclear gene is imported into the chloroplasts where it is processed into two integral membrane proteins with identical topology (PsbY-1 and PsbY-2). The protein appears to bind manganese but its role is not well understood. protein_coding PHOTOSYSTEM II BY (PSBY) (YCF32);PHOTOSYSTEM II BY (PSBY)	2.44751	-	-	0.637053
AT2G05070	Encodes Lhcb2.2. Belongs to the Lhc super-gene family encodes the light-harvesting chlorophyll a/b-binding (LHC) proteins that constitute the antenna system of the photosynthetic apparatus. protein_coding PHOTOSYSTEM II LIGHT HARVESTING COMPLEX GENE 2.2 (LHCB2.2) LIGHT-HARVESTING CHLOROPHYLL B-BINDING 2 (LHCB2);PHOTOSYSTEM II LIGHT HARVESTING COMPLEX GENE 2.2 (LHCB2.2)	2.39363	-	-	0.532898
AT3G50820	Encodes a protein which is an extrinsic subunit of photosystem II and which has been proposed to play a central role in stabilization of the catalytic manganese cluster. In <i>Arabidopsis thaliana</i> the PsbO proteins are encoded by two genes: <i>psbO1</i> and <i>psbO2</i>. PsbO2 is the minor isoform in the wild-type. Mutants defective in this gene have been shown to be affected in the dephospho…	2.71335	0.693633	-	0.496253
AT3G26650	Encodes one of the two subunits forming the photosynthetic glyceraldehyde-3-phosphate dehydrogenase (GAPDH) and as such a constituent of the supramolecular complex with phosphoribulokinase (PRK) thought to be linked by a small peptide encoded by CP12-2. GapA-1 is coordinately expressed by light with PRK and CP12-2. The enzyme activity, tested in leaf protein extracts dropped significantly after e…	2.95398	-	-	0.632734
AT3G16140	Encodes subunit H of photosystem I reaction center subunit VI. protein_coding PHOTOSYSTEM I SUBUNIT H-1 (PSAH-1) PHOTOSYSTEM I SUBUNIT H-1 (PSAH-1)	2.18576	0.619988	-	0.691764
AT1G60950	encodes a major leaf ferredoxin protein_coding (FED A) FERREDOXIN 2 (ATFD2); (FED A)	2.11515	0.391258	-	0.47513
AT1G30380	Encodes subunit K of photosystem I reaction center. protein_coding PHOTOSYSTEM I SUBUNIT K (PSAK) PHOTOSYSTEM I SUBUNIT K (PSAK)	1.97718	-	-	0.516396
AT4G09650	Encodes the chloroplast ATPase delta-subunit. protein_coding ATP SYNTHASE DELTA-SUBUNIT GENE (ATPD) PIGMENT DEFECTIVE 332 (PDE332);ATP SYNTHASE DELTA-SUBUNIT GENE (ATPD)	1.58131	-	-	0.656874
AT5G47110	Chlorophyll A-B binding family protein; FUNCTIONS IN: molecular_function unknown; INVOLVED IN: photosynthesis, light harvesting; LOCATED IN: chloroplast thylakoid membrane, chloroplast; EXPRESSED IN: 22 plant structures; EXPRESSED DURING: 13 growth stages; BEST Arabidopsis thaliana protein match is: Chlorophyll A-B binding family protein (TAIR:AT4G17600.1); Has 86 Blast hits to 86 proteins in 29 …	1.88137	0.729914	-	0.801893
AT3G47470	Encodes a chlorophyll a/b-binding protein that is more similar to the PSI Cab proteins than the PSII cab proteins. The predicted protein is about 20 amino acids shorter than most known Cab proteins. protein_coding LIGHT-HARVESTING CHLOROPHYLL-PROTEIN COMPLEX I SUBUNIT A4 (LHCA4) LIGHT-HARVESTING CHLOROPHYLL-PROTEIN COMPLEX I SUBUNIT A4 (LHCA4); (CAB4)	1.89982	-	-	0.5598
AT1G61520	PSI type III chlorophyll a/b-binding protein (Lhca3*1) protein_coding PHOTOSYSTEM I LIGHT HARVESTING COMPLEX GENE 3 (LHCA3) PHOTOSYSTEM I LIGHT HARVESTING COMPLEX GENE 3 (LHCA3)	1.94938	-	-	0.571602
AT2G01918	Encode a protein homologous to each PQL protein. Mutational analysis indicates that PQL3 is also required for NDH activity. protein_coding PSBQ-LIKE 3 (PQL3) PSBQ-LIKE 3 (PQL3)	-	-	-	0.278688
AT3G05410	Photosystem II reaction center PsbP family protein; FUNCTIONS IN: calcium ion binding; INVOLVED IN: photosynthesis; LOCATED IN: oxygen evolving complex, extrinsic to membrane; EXPRESSED IN: 21 plant structures; EXPRESSED DURING: 13 growth stages; CONTAINS InterPro DOMAIN/s: Photosystem II oxygen evolving complex protein PsbP (InterPro:IPR002683), Mog1/PsbP/DUF1795, alpha/beta/alpha sandwich (Inte…	-	-	-	0.661948
AT1G14150	Encodes a subunit of the NAD(P)H dehydrogenase complex located in the chloroplast thylakoid lumen. protein_coding PHOTOSYNTHETIC NDH SUBCOMPLEX L 2 (PnsL2) PSBQ-LIKE 1 (PQL1);PHOTOSYNTHETIC NDH SUBCOMPLEX L 2 (PnsL2);PSBQ-LIKE 2 (PQL2)	-	-	-	0.524025
AT1G68890	Homologous to the four eubacterial men genes involved in menanoquinone biosynthesis. Studies of mutants defective in this gene demonstrated its involvement in phylloquinone biosynthesis in Arabidopsis. protein_coding PHYLLO (PHYLLO) PHYLLO (PHYLLO)	-	-	-	0.607361
AT2G45770	chloroplast SRP receptor homolog, alpha subunit CPFTSY. Required for LHCP integration into isolated thylakoids. protein_coding (CPFTSY) (CPFTSY)	-	-	-	0.78409
AT4G03280	Encodes the Rieske FeS center of cytochrome b6f complex. Gene is expressed in shoot but not in root. Mutant has reduced electron transport at saturating light intensities and Q-cycle activity is hypersensitive to acidification of the thylakoid lumen. protein_coding PHOTOSYNTHETIC ELECTRON TRANSFER C (PETC) PROTON GRADIENT REGULATION 1 (PGR1);PHOTOSYNTHETIC ELECTRON TRANSFER C (PETC)	-	-	-	0.564206
AT5G39830	Encodes DEG8. Forms a hexamer with DEG5 in the thylakoid lumen. Involved in the cleavage of photodamaged D2 protein of photosystem II (PSII). Recombinant DEG8 is proteolytically active toward both a model substrate (beta-casein) and photodamaged D1 protein of photosystem II. protein_coding (DEG8) (DEG8);DEG PROTEASE 8 (DEGP8)	-	-	-	0.696621
AT5G52100	Is essential for chloroplast NAD(P)H dehydrogenase activity, which is involved in electron transfer between PSII and PSI. Likely functions in biogenesis or stabilization of the NAD(P)H dehydrogenase complex. protein_coding CHLORORESPIRATION REDUCTION 1 (crr1) CHLORORESPIRATION REDUCTION 1 (crr1)	-	-	-	0.398093
AT1G60600	Encodes a protein similar to 1,4-dihydroxy-2-naphthoic acid phytyltransferase involved in phylloquinone and plastoquinone biosynthesis. Mutants are pale green and heterotrophic with defects in photosynthetic electron transport. protein_coding ABERRANT CHLOROPLAST DEVELOPMENT 4 (ABC4) ABERRANT CHLOROPLAST DEVELOPMENT 4 (ABC4)	-	-	-	0.662952
AT3G60370	Encodes an immunophilin, FKBP20-2, that belongs to the FK-506 binding protein (FKBP) subfamily functioning as peptidyl-prolyl isomerases (PPIases) in protein folding. FKBP20-2 has a unique pair of cysteines at the C terminus and was found to be reduced by thioredoxin (Trx) (itself reduced by NADPH by means of NADP-Trx reductase). The FKBP20-2 protein, which contains only two of the five amino aci…	-	-	-	0.507165
AT1G50250	encodes an FTSH protease that is localized to the chloroplast. Involved in the D1 repair cycle of Photosystem II. FtsH1 and FtsH5 are interchangeable in thylakoid membranes. protein_coding FTSH PROTEASE 1 (FTSH1) FTSH PROTEASE 1 (FTSH1)	-	-	-	0.651483
AT5G28450	Chlorophyll A-B binding family protein; FUNCTIONS IN: chlorophyll binding; INVOLVED IN: photosynthesis, light harvesting, photosynthesis; LOCATED IN: light-harvesting complex, chloroplast, membrane; CONTAINS InterPro DOMAIN/s: Chlorophyll A-B binding protein (InterPro:IPR001344); BEST Arabidopsis thaliana protein match is: photosystem I light harvesting complex gene 2 (TAIR:AT3G61470.1); Has 1998…	-	-	-	0.460314
AT3G04790	Ribose 5-phosphate isomerase, type A protein; FUNCTIONS IN: ribose-5-phosphate isomerase activity; INVOLVED IN: defense response to bacterium, reductive pentose-phosphate cycle; LOCATED IN: thylakoid, chloroplast thylakoid membrane, chloroplast stroma, chloroplast, chloroplast envelope; EXPRESSED IN: 26 plant structures; EXPRESSED DURING: 14 growth stages; CONTAINS InterPro DOMAIN/s: Ribose 5-pho…	-	-	-	0.783158
AT5G08410	ferredoxin/thioredoxin reductase subunit A (variable subunit) 2 (FTRA2); FUNCTIONS IN: ferredoxin:thioredoxin reductase activity, catalytic activity, ferredoxin reductase activity; INVOLVED IN: photosynthesis, light reaction, photosynthesis; LOCATED IN: chloroplast; EXPRESSED IN: 24 plant structures; EXPRESSED DURING: 15 growth stages; CONTAINS InterPro DOMAIN/s: Ferredoxin thioredoxin reductase,…	-	-	-	0.785382
AT2G40100	Lhcb4:3 protein (Lhcb4.3, light harvesting complex of photosystem II protein_coding LIGHT HARVESTING COMPLEX PHOTOSYSTEM II (LHCB4.3) LIGHT HARVESTING COMPLEX PHOTOSYSTEM II (LHCB4.3)	-	-	-	0.352933
AT5G49740	Encodes a chloroplast ferric chelate reductase. Shows differential splicing and has three different mRNA products. Expressed in the shoot, flower and cotyledon. protein_coding FERRIC REDUCTION OXIDASE 7 (FRO7) FERRIC REDUCTION OXIDASE 7 (FRO7);FERRIC REDUCTION OXIDASE 7 (ATFRO7)	-	-	-	0.346314
AT2G47940	Encodes DegP2 protease (DEGP2); nuclear gene for chloroplast product. protein_coding DEGP PROTEASE 2 (DEGP2) EMBRYO DEFECTIVE 3117 (EMB3117);DEGP PROTEASE 2 (DEGP2)	-	-	-	0.735519
AT1G02910	Mutants defective in this gene were shown to have a reduced PSII content (overall reduction in the levels of several PSII subunits) and a disrupted grana stack structure. The N-terminal half of the protein contains two tetratricopeptide repeat (TPR) motifs that are arranged tandemly, each consisting of a 34-residue degenerate consensus sequence. The N-terminal sequence is rich in positive and hyd…	-	-	-	0.713126
AT2G20890	Chloroplast-localized Thylakoid formation1 gene product involved in vesicle-mediated formation of thylakoid membranes. Thf1 antisense lines contain abnormal chloroplasts early in leaf development (chloroplasts have loosely stacked thylakoid membranes). Expression was induced in the light and decreased under dark conditions. G-alpha interaction partner that functions downstream of the plasma membr…	-	-	-	0.681825
AT1G77090	Mog1/PsbP/DUF1795-like photosystem II reaction center PsbP family protein; FUNCTIONS IN: calcium ion binding; INVOLVED IN: photosynthesis; LOCATED IN: thylakoid, thylakoid lumen, chloroplast thylakoid lumen, chloroplast stroma, chloroplast; EXPRESSED IN: 21 plant structures; EXPRESSED DURING: 13 growth stages; CONTAINS InterPro DOMAIN/s: Photosystem II oxygen evolving complex protein PsbP (InterP…	-	-	-	0.747746
AT2G40300	Encodes FERRITIN 4, AtFER4. Ferritins are a class of 24-mer multi-meric proteins found in all kingdoms of life. Function as the main iron store in mammals. Evidence suggests that Arabidopsis ferritins are essential to protect cells against oxidative damage, but they do not constitute the major iron pool. Localize to mitochondria. Knock out mutants are not sensitive to abiotic stress. protein_codi…	-	-	-	0.704015
AT4G28660	Similar to PsbW subunit of photosystem II. protein_coding PHOTOSYSTEM II REACTION CENTER PSB28 PROTEIN (PSB28) PHOTOSYSTEM II REACTION CENTER PSB28 PROTEIN (PSB28)	-	-	-	0.573719
AT4G30950	Chloroplastic enzyme responsible for the synthesis of 16:2 and 18:2 fatty acids from galactolipids, sulpholipids and phosphatidylglycerol. Uses ferredoxin as electron donor. Gene mutation resulted in reduced level of unsaturated fatty acids leading to susceptibility to photoinhibition. protein_coding FATTY ACID DESATURASE 6 (FAD6) FATTY ACID DESATURASE 6 (FAD6);STEAROYL DESATURASE DEFICIENCY 4 (S…	-	-	-	0.641989
AT1G15820	Lhcb6 protein (Lhcb6), light harvesting complex of photosystem II. protein_coding LIGHT HARVESTING COMPLEX PHOTOSYSTEM II SUBUNIT 6 (LHCB6) LIGHT HARVESTING COMPLEX PHOTOSYSTEM II SUBUNIT 6 (LHCB6); (CP24)	-	-	-	0.550662
AT5G57030	Lutein-deficient 2 (LUT2) required for lutein biosynthesis, member of the xanthophyll class of carotenoids. Encodes lycopene epsilon cyclase protein_coding LUTEIN DEFICIENT 2 (LUT2) LUTEIN DEFICIENT 2 (LUT2)	-	-	-	0.623381
AT3G55800	Encodes the chloroplast enzyme sedoheptulose-1,7-bisphosphatase (SBPase), involved in the carbon reduction of the Calvin cycle. Increase in SBPase activity in transgenic lines accumulate up to 50% more sucrose and starch than wild-type. protein_coding SEDOHEPTULOSE-BISPHOSPHATASE (SBPASE) SEDOHEPTULOSE-BISPHOSPHATASE (SBPASE)	-	-	-	0.486904
AT1G11750	One of several nuclear-encoded ClpPs (caseinolytic protease). Contains a highly conserved catalytic triad of Ser-type proteases (Ser-His-Asp). The name reflects nomenclature described in Adam et. al (2001). protein_coding CLP PROTEASE PROTEOLYTIC SUBUNIT 6 (CLPP6) CLP PROTEASE PROTEOLYTIC SUBUNIT 6 (CLPP6)	-	-	-	0.7809
AT1G18730	likely a subunit of the chloroplast NAD(P)H dehydrogenase complex, involved in PSI cyclic electron transport. Located on the thylakoid membrane. Mutant has impaired NAD(P)H dehydrogenase activity. protein_coding PHOTOSYNTHETIC NDH SUBCOMPLEX B 4 (PnsB4) NDH DEPENDENT FLOW 6 (NDF6);PHOTOSYNTHETIC NDH SUBCOMPLEX B 4 (PnsB4)	-	-	-	0.669428
AT3G01440	Encodes a subunit of the NAD(P)H complex located in the chloroplast thylakoid lumen. protein_coding PHOTOSYNTHETIC NDH SUBCOMPLEX L 3 (PnsL3) PSBQ-LIKE 1 (PQL1);PSBQ-LIKE 2 (PQL2);PHOTOSYNTHETIC NDH SUBCOMPLEX L 3 (PnsL3)	-	-	-	0.535523
AT1G55670	Encodes subunit G of photosystem I, an 11-kDa membrane protein that plays an important role in electron transport between plastocyanin and PSI and is involved in the stability of the PSI complex. PSI-G subunit is bound to PSI-B and is in contact with Lhca1. The protein inserts into thylakoids by a direct or "spontaneous" pathway that does not involve the activities of any known chloroplast protei…	-	-	-	0.607081
AT5G52520	OVULE ABORTION 6 (OVA6); FUNCTIONS IN: proline-tRNA ligase activity, aminoacyl-tRNA ligase activity, nucleotide binding, ATP binding; INVOLVED IN: regulation of photosynthesis, embryo sac development, seed development, tRNA aminoacylation for protein translation, ovule development; LOCATED IN: mitochondrion, chloroplast, chloroplast stroma; EXPRESSED IN: 23 plant structures; EXPRESSED DURING: 14 …	-	-	-	0.685581
AT2G34430	Photosystem II type I chlorophyll a/b-binding protein protein_coding LIGHT-HARVESTING CHLOROPHYLL-PROTEIN COMPLEX II SUBUNIT B1 (LHB1B1) LIGHT-HARVESTING CHLOROPHYLL-PROTEIN COMPLEX II SUBUNIT B1 (LHCB1.4);LIGHT-HARVESTING CHLOROPHYLL-PROTEIN COMPLEX II SUBUNIT B1 (LHB1B1)	-	-	0.2814	0.425808
AT2G30950	Metalloprotease that functions in thylakoid membrane biogenesis. Involved in the repair of PSII following damaged incurred during photoinhibition. Forms a complex with VAR1. Mutants show a variegated phenotype, which decreases during development. Transcript and protein levels increase with light intensity. protein_coding VARIEGATED 2 (VAR2) (FTSH2);VARIEGATED 2 (VAR2)	-	-	-	0.710052
AT2G21170	Encodes a plastidic triose phosphate isomerase. Mutants with reduced pdTPI levels have difficulty transitioning from heterotrophic to autotrophic growth. The related phenotypes, such as chlorosis in light-grown seedlings may result from an accumulation of dihydroxyacetone phosphate (DHAP) and methylglyoxal (MG) in these mutants. Both splice variants appear to be expressed, but the At2g21170.2 var…	-	-	-	0.753011
AT1G19150	PSI type II chlorophyll a/b-binding protein (Lhca2*1) mRNA, protein_coding PHOTOSYSTEM I LIGHT HARVESTING COMPLEX GENE 6 (LHCA6) PHOTOSYSTEM I LIGHT HARVESTING COMPLEX GENE 6 (LHCA6); (LHCA2*1)	-	-	-	0.405436
AT1G03130	Encodes a protein predicted by sequence similarity with spinach PsaD to be photosystem I reaction center subunit II (PsaD2) protein_coding PHOTOSYSTEM I SUBUNIT D-2 (PSAD-2) PHOTOSYSTEM I SUBUNIT D-2 (PSAD-2)	-	-	0.656766	0.608295
AT3G56090	Encodes FERRITIN 3, AtFER3. Ferritins are a class of 24-mer multi-meric proteins found in all kingdoms of life. Function as the main iron store in mammals. Evidence suggests that Arabidopsis ferritins are essential to protect cells against oxidative damage, but they do not constitute the major iron pool. protein_coding FERRITIN 3 (FER3) FERRITIN 3 (FER3);FERRITIN 3 (ATFER3)	-	-	-	0.411287
AT3G53920	Encodes a sigma-like transcription factor, Sigma 3 (SIG3 or SIGC). As a subunit of chloroplast RNA polymerase, SIG3 confers the ability to recognize promoter sequences on the core enzyme. SIG3 transcribes specifically the psbN gene in plastids. protein_coding RNAPOLYMERASE SIGMA-SUBUNIT C (SIGC) SIGMA FACTOR 3 (SIG3);RNAPOLYMERASE SIGMA-SUBUNIT C (SIGC)	-	-	-	0.689191
AT1G68830	STN7 protein kinase; required for state transitions, phosphorylation of the major antenna complex (LHCII) between PSII and PSI, and light adaptation protein_coding STT7 HOMOLOG STN7 (STN7) STT7 HOMOLOG STN7 (STN7)	-	-	-	0.723481
AT5G01600	Encodes a ferretin protein that is targeted to the chloroplast. Member of a Ferritin gene family. Gene expression is induced in response to iron overload and by nitric oxide. Expression of the gene is downregulated in the presence of paraquat, an inducer of photoxidative stress. protein_coding FERRETIN 1 (FER1) FERRETIN 1 (FER1);ARABIDOPSIS THALIANA FERRETIN 1 (ATFER1)	-	-	1.92746	0.358084
AT1G45474	Encodes a component of the light harvesting complex of photosystem I. protein_coding PHOTOSYSTEM I LIGHT HARVESTING COMPLEX GENE 5 (LHCA5) PHOTOSYSTEM I LIGHT HARVESTING COMPLEX GENE 5 (LHCA5)	-	-	-	0.6481
AT4G10340	photosystem II encoding the light-harvesting chlorophyll a/b binding protein CP26 of the antenna system of the photosynthetic apparatus protein_coding LIGHT HARVESTING COMPLEX OF PHOTOSYSTEM II 5 (LHCB5) LIGHT HARVESTING COMPLEX OF PHOTOSYSTEM II 5 (LHCB5);CHLOROPHYLL PROTEIN 26 (CP26)	-	-	-	0.541694
AT5G35220	Membrane-associated and ATP-independent metalloprotease; EGY1 protein contains eight trans-membrane domains at its C-terminus, and carries out beta-casein degradation in an ATP-independent manner. EGY1 is required for development of both thylakoid grana and a well-organized lamellae system in chloroplast. Additionally, EGY1 is required for the accumulation of chlorophyll and chlorophyll a/b bindi…	-	-	-	0.684479

## Sheet: Table G 1 dpi leaves 
TAIR10	Name	F1/M1		F6/M6
		Roots	Leaves	Roots	Leaves
AT1G69140	Pseudogene	-	0	-	-
AT2G07815	Unknown	-	0.0388249	-	-
AT1G68050	FLAVIN-BINDING, KELCH REPEAT, F BOX 1	-	0.045925	-	-
AT4G33980	FUNCTIONS IN: molecular_function unknown; INVOLVED IN: response to karrikin; LOCATED IN: cellular_component unknown; EXPRESSED IN: 24 plant structures; EXPRESSED DURING: 15 growth stages; BEST Arabidopsis thaliana protein match is: cold regulated gene 27 (TAIR:AT5G42900.3). protein_coding	0.628861	0.0485157	1.7818
AT5G42900	COR72	-	0.05903	-	2.7562
AT3G13403	DEFL	-	0.0678926	-	-
AT1G07050	CCT motif family protein	-	0.0685855	-	-
AT3G48360	BTB AND TAZ DOMAIN PROTEIN 2 (bt2)	0.707182	0.0960493	-	0.255442
AT5G24470	PSEUDO-RESPONSE REGULATOR 5 (APRR5)	0.616604	0.114633	-	-
AT3G50120	Plant protein of unknown function (DUF247)	-	0.131289	-	2.11027
AT3G15450	Aluminium induced protein with YGL and LRDR motifs	0.621386	0.136997	-	0.282453
AT1G19464	MICRORNA864A (MIR864A)	-	31.234	-	-
AT2G19900	NADP-MALIC ENZYME 1	2.74214	28.98	0.75	-
AT3G17520	Late embryogenesis abundant protein (LEA) family protein	-	15.8882	-	-
AT5G45890	SAG12	-	13.7978	-	0.418672
AT4G08570	Heavy metal transport/detoxification superfamily	-	13.4092	0.76	-
AT5G13170	SAG29, SWEET15	-	11.5296	-	0.228506
AT1G43160	RAP2.6	-	11.3272	5.1	2.82639
AT3G22275	Unknown	-	11.0238	-	30.2681
AT3G02480	Late embryogenesis abundant protein	2.94828	9.97931	0.79	0.303331
AT5G50360	unknown protein	-	9.51654	-	-

## Sheet: Table H 6dpi leaves
TAIR10	Name	F1/M1		F6/M6
		Roots	Leaves	Roots	Leaves
AT4G39403	POLARIS	-	-	-	0
AT1G49310	unknown	-	-	0.712355	0.0624311
AT1G02640	BETA-XYLOSIDASE 2	0.642451	0.459676	0.769198	0.0794437
AT1G62510	Bifunctional inhibitor/lipid-transfer protein/seed storage 2S albumin superfamily protein	-	-	-	0.0990436
AT4G36850	PQ-loop repeat family protein / transmembrane family protein	1.97558	0.282274	0.700882	0.109798
AT4G25490	CBF1	-	0.429933	-	0.113293
AT4G25470	CBF2	-	-	-	0.114845
AT4G37220	Cold acclimation protein WCOR413 family	-	-	1.93563	0.12337
AT1G02620	Ras-related small GTP-binding family protein	-	0.306093	-	0.128852
AT5G14070	ROXY2	-	-	0.661378	0.133597
AT5G44430	PDF1.2c	-	-	-	185.965
AT2G26010	PDF1.3	-	-	-	159.859
AT5G40350	MYB24	-	4.62339	Induced	156.284
AT3G27810	MYB21	-	-	Induced	80.2092
AT4G16590	CELLULOSE SYNTHASE-LIKE A01	-	-	-	74.5065
AT5G44420	PDF1.2	-	2.8115	-	65.1299
AT2G26020	PDF1.2b	-	-	-	37.0323
AT2G24210	TERPENE SYNTHASE 10 (TPS10)	-	-	Induced	34.9288
AT1G03106	unknown	-	-	-	34.4449
AT5G28237	Pyridoxal-5'-phosphate-dependent enzyme family protein	-	-	-	33.3571

## Sheet: Table I SAUR
TAIR10	Name	F1/M1		F6/M6
		Roots	Shoots	Roots	Shoots
Small auxin upregulated RNAs
AT4G38850	SAUR15	-	0.502576	-	0.454468
AT5G18010	SAUR19	-	0.413869	-	0.525642
AT5G18080	SAUR24	-	0.405977	-	0.363187
AT3G03840	SAUR27	-	0.478278	-	0.447405
AT3G03830	SAUR28	-	0.329102	-	-
AT3G03850	SAUR26	-	0.472971	-	-
AT1G29440	SAUR63	-	0.449098	-	0.333353
AT1G29510	SAUR68	-	0.491954	-	0.55545
AT4G31320	SAUR-like	-	-	5.29382	-
AT2G24400	SAUR-like	-	-	2.00161	-
AT2G45210	SAUR-like	-	-	0.212613	-
AT4G34800	SAUR-like	-	-	-	3.40011
AT2G28085	SAUR-like	-	-	-	3.02018
AT4G12410	SAUR-like	-	-	-	4.3736
AT5G20810	SAUR-like	-	-	2.30607	2.48359
AT4G34790	SAUR-like	-	0.374253	-	0.672126
AT1G72430	SAUR-like	-	0.453084	-	0.574419
AT1G29450	SAUR-like	-	0.449577	-	0.413663
AT1G75590	SAUR-like	-	-	0.766142	0.473727
AT5G18050	SAUR-like	-	0.381651	-	0.458439
AT5G18030	SAUR-like	-	0.406161	-	0.358563
AT4G34760	SAUR-like	-	0.597803	0.748156	0.441914
AT3G09870	SAUR-like	-	-	-	0.418868
AT1G29430	SAUR-like	-	0.490951	-	0.399668
AT5G18060	SAUR-like	-	0.512938	-	0.398387
AT5G18020	SAUR-like	-	0.444779	-	0.333571
AT4G38860	SAUR-like	-	0.710984	-	0.397351
AT3G12830	SAUR-like	-	2.64049	0.409629	0.391186
AT1G29460	SAUR-like	-	0.392604	-	0.330785
AT4G38825	SAUR-like	-	0.535814	-	0.251578
